# Supplementary material for: Combined GWAS and Transcriptome Analyses Provide New Insights Into the Response Mechanisms of Sunflower Against Drought Stress
Source: Front Plant Sci. 2022 May 3;13:847435. doi: 10.3389/fpls.2022.847435 (PMC9111542; doi:10.3389/fpls.2022.847435)
Supplement: Supplementary file 7 [file Table_1.XLSX]

## Sheet: sheet1
Table S1-1. The spearman correlation coefficient among 8 tratis under well-water condition of 226 sunflower genotypes.
	PH	LSA	RSR	RL	RV	RSA	RWC	SPAD
PH	1
LSA	-.162*	1
RSR	-.161*	-.237**	1
RL	.147*	-.235**	.174**	1
RV	-0.123	.332**	.181**	.251**	1
RSA	0.053	-.285**	.352**	.591**	.603**	1
RWC	-.171*	.357**	-.144*	-.354**	0.075	-.222**	1
SPAD	-.175**	.610**	-.218**	-.232**	.189**	-.285**	.256**	1
Note: * and **, Significant at the 0.05 and 0.01 probability levels between genotypes, respectively
Table S1-2. The spearman correlation coefficient among 8 tratis under drought-stress condition of 226 sunflower genotypes.
	PH	LSA	RSR	RL	RV	RSA	RWC	SPAD
PH	1
LSA	-.441**	1
RSR	-.242**	0.010	1
RL	-.190**	.392**	.259**	1
RV	-.590**	.654**	.277**	.542**	1
RSA	-.222**	.252**	.220**	.519**	.776**	1
RWC	-.155*	.186**	-0.042	-0.037	0.028	-.160*	1
SPAD	-.155*	.228**	-0.068	-0.027	0.091	-0.056	0.113	1
Note: * and **, Significant at the 0.05 and 0.01 probability levels between genotypes, respectively
