# Supplementary material for: Combined GWAS and Transcriptome Analyses Provide New Insights Into the Response Mechanisms of Sunflower Against Drought Stress
Source: Front Plant Sci. 2022 May 3;13:847435. doi: 10.3389/fpls.2022.847435 (PMC9111542; doi:10.3389/fpls.2022.847435)
Supplement: Supplementary file 9 [file Table_3.XLSX]

## Sheet: Sheet1
Table S3. Alignment results of all samples
Sample ID	Total_reads	Mapped(%)	Properly_mapped(%)
B2	10093756	98.86	89.41
B3	9820600	98.7	89.54
B5	11382992	98.84	91.43
B6	10027696	98.83	90.55
B8	10533271	98.79	89.98
B9	10883614	98.79	90.41
B10	10281746	98.81	89.88
B11	9486111	98.77	90.33
B12	7340944	98.75	88.8
B94	8815087	98.82	90.87
B14	8981397	98.76	90.55
B17	8517965	98.49	89.66
B18	8834054	98.56	90.61
B19	7757120	98.65	90.5
B20	11265640	98.66	90.22
B83	10965190	98.75	90.21
B24	8274057	98.63	90.84
B25	8500563	98.63	90.91
B26	8988849	98.82	91.81
B31	10882190	98.83	91.91
B32	11596145	98.64	90.86
B33	8831234	98.68	90.31
B35	8899873	98.72	91.06
B36	7338947	98.73	91.92
B37	6231979	98.71	91.22
B38	6798449	98.64	91.74
B39	7389583	98.71	91.6
B40	6991260	98.69	91.69
B41	6028014	98.74	92.23
B42	6737172	98.7	92.07
B73	7492172	98.73	91.94
B71	7549520	98.71	91.44
B45	7328050	98.59	90.61
B46	6429495	98.61	90.57
B47	7636599	98.56	90.55
B62	6454957	98.76	92.02
B51	6671660	98.65	90.57
B52	8704591	98.75	89.71
B53	8162892	98.75	91.25
B55	8087124	98.67	90.21
B56	8869375	98.73	90.89
B57	7364855	98.82	88.92
B58	7147570	98.77	88.56
B60	7108346	98.86	87.82
B61	8435977	98.83	89.86
B59	10356844	98.68	89.33
B63	10189218	98.79	88.69
B64	9398980	98.78	88.06
B65	10272697	98.62	89.5
B66	11255786	98.72	89.43
B67	10746445	98.75	88.43
B68	9244842	98.69	88.46
B69	10063563	98.82	89.68
B70	11278596	98.74	88.92
B72	6442765	98.72	88.91
B54	3994874	98.74	88.7
B74	5566871	98.83	87
B75	6085671	98.78	87.06
B76	5874167	98.67	86.72
B77	4416694	98.78	89.97
B78	5160469	98.69	86.38
B79	5798799	98.7	86.67
B80	5971072	98.85	86.63
B81	5998451	98.79	87.64
B82	6640672	98.73	86.62
B84	6181724	98.82	86.81
B85	5475112	98.8	89.3
B86	7407225	98.71	86.31
B87	4967960	98.76	86.26
B88	4997289	98.72	90.45
B89	5953690	98.8	86.93
B90	5386921	98.8	87.45
B91	5927782	98.73	86.57
B92	6135627	98.7	86.36
B93	7228033	98.71	87.34
B49	7966374	98.62	90.27
B95	8261363	98.62	89.36
B96	7906934	98.52	88.64
B97	8880674	98.59	89.87
B98	8765925	98.47	89.65
B99	8962158	98.49	90.46
B100	8804083	98.45	89.67
B101	9081719	98.46	89.38
B102	8621517	97.74	89.35
B103	8281536	98.35	90
B104	7845671	98.45	87.88
B105	5772258	98.47	89.16
B107	7644357	98.43	89.17
B108	6776707	97.96	89.03
B48	7083196	98.3	88.6
B44	8574835	98.45	90.4
B43	7467796	98.48	89.59
B34	7383391	98.54	89.21
B28	7859728	98.54	89.82
B23	7278162	98.5	88.59
B22	7113972	98.42	89.28
B130	8258019	98.56	89.16
B13	8832914	98.56	89.72
B129	4788845	98.34	90.91
B128	7480993	98.34	90.36
B131	7998263	98.54	91.22
B1	7059616	98.52	90.07
B127	2671004	98.4	89.99
B126	9473977	98.38	89.86
B125	7290677	98.42	90.36
B124	8089957	98.47	90.06
B123	8411441	98.44	90.06
B122	8115052	98.45	90.34
B121	8252239	98.46	89.75
B120	7244727	98.46	91.13
B119	8181050	98.4	89.91
B118	8190539	98.31	89.83
B117	7817213	98.34	90.15
B116	8244565	98.51	90.68
B115	8094271	98.26	90.2
B114	8947749	98.41	90.45
B113	6704615	98.37	91.15
B112	9387337	98.44	89.58
B111	8540792	98.31	90.46
B110	7084954	98.37	90.44
B109	5680523	98.4	90.43
B106	5927012	98.38	89.33
A1	13246396	99.49	96.03
A2	7882984	99.4	95.92
A3	6483339	98.99	95.57
A4	6791431	99.6	96.09
A5	7119791	99.53	95.93
A6	8521943	99.54	89.64
A7	6876138	97.47	93.78
A8	6739016	99.12	95.23
A9	5722553	99.43	89.49
A11	7470569	99.48	94.97
A12	7443727	99.49	96.25
A13	7363375	99.63	96.18
A14	7558069	99.27	96.12
A15	8184629	98.34	94.8
A16	7843431	99.45	95.95
A17	8356446	99.69	96.53
A18	8270950	99.53	95.82
A19	10091727	99.55	95.74
A20	9506375	99.46	95.52
A21	4944582	99.14	93.35
A22	8433918	99.53	91.59
A23	7714517	99.49	95.83
A24	8115398	99.46	95.49
A25	7353010	99.47	94.97
A26	8984732	99.49	95.44
A27	7421100	99.25	95.37
A28	6525054	99.54	96.01
A29	6816044	99.39	95.43
A31	8122891	97.2	93.1
A32	6937636	99.47	95.76
A33	6152311	99.29	94.67
A34	5850488	99.5	95.82
A35	4205435	99.22	91.5
A36	6107542	98.8	95
A37	6199203	99.41	95.79
A38	7409080	99.32	95.51
A39	7230423	99.58	95.92
A40	7061043	99.49	92.93
A41	7818495	99.52	89.19
A42	6533939	99.38	89.08
A43	8109495	99.23	89.45
A44	8110643	99.45	89.16
A46	8020677	99.48	89.08
A47	6314244	99.44	88.76
A48	7294938	99.28	89.02
A49	7338907	99.55	91.56
A50	6569613	99.5	91.49
D1	9236203	99.43	89.12
D2	8614841	99.45	89.54
D3	5736068	99.48	95.29
D4	7764926	99.46	93.74
D5	7661224	99.52	89.41
D6	7281886	98.72	88.31
D7	7632676	99.51	89.24
D8	6613171	99.2	94.29
D9	7870075	99.51	95.54
D10	8241662	99.46	89.26
D11	7779379	99.51	95.56
D12	7768742	99.36	88.25
D13	7736758	99.17	87.87
D14	8309330	99.51	95.2
D15	11434008	99.39	88.28
D19	9874833	99.39	89.04
D20	10340241	99.55	95.54
D21	10792344	99.55	95.9
D22	10935114	99.47	88.94
D23	10053724	99.39	88.79
D24	9750374	99.53	95.66
D25	7297908	99.17	89.18
D26	8448429	99.46	94.93
D27	8312393	99.55	95.68
D28	6774612	99.43	89.27
D29	9003733	99.45	89.65
D30	9268309	99.19	89.71
D31	12038781	99.49	89.3
D32	11383832	99.5	88.72
C1	10869451	99.32	88.61
C2	17986930	99.28	90.39
C3	17749124	99.2	89.85
C5	18821624	99.37	92.13
C6	23912280	99.44	90.77
C7	17183712	99.31	92.04
C8	15571619	99.39	92.69
C9	12824837	99.45	93.34
C10	8103925	99.38	90.97
C11	8215424	99.36	91.34
C12	9653377	99.41	92.1
C14	8581322	99.3	92.54
C15	9547131	99.49	91.16
C16	8567568	99.12	90.75
C17	8647576	99.25	91.45
C19	9148649	98.9	91.33
C21	8809769	99.41	90.96
C23	8561647	98.95	90.94
A30	7804644	99.37	92.03
A45	7639782	99.35	92.32
D17	6153861	97.84	90.39
D33	9672456	99.42	91.98
D34	10511827	99.44	89.83
C4	8512567	99.34	92.77
C13	10252736	99.48	90.19
C18	9583455	99.49	92.43
C20	11277129	99.54	91.39
C22	9002841	99.47	90.81
