# Supplementary material for: Combined GWAS and Transcriptome Analyses Provide New Insights Into the Response Mechanisms of Sunflower Against Drought Stress
Source: Front Plant Sci. 2022 May 3;13:847435. doi: 10.3389/fpls.2022.847435 (PMC9111542; doi:10.3389/fpls.2022.847435)
Supplement: Supplementary file 10 [file Table_4.XLSX]

## Sheet: Sheet1
Table S4.Distribution of SLAF tags on 17 Chromosomes
Chromosome ID	SLAF number	Polymorphic SLAF	poly/all
1	29597	13227	0.446903
2	34498	14716	0.426575
3	31204	12758	0.408858
4	34112	14296	0.41909
5	41728	18926	0.453556
6	20517	8020	0.390895
7	19485	7746	0.397537
8	28373	12828	0.45212
9	38201	15741	0.412057
10	44819	19670	0.438876
11	31077	13174	0.423915
12	33401	12978	0.388551
13	37118	17910	0.482515
14	33962	13713	0.403775
15	34102	14610	0.428421
16	34842	15783	0.452988
17	38632	17195	0.445097
