# Supplementary material for: Combined GWAS and Transcriptome Analyses Provide New Insights Into the Response Mechanisms of Sunflower Against Drought Stress
Source: Front Plant Sci. 2022 May 3;13:847435. doi: 10.3389/fpls.2022.847435 (PMC9111542; doi:10.3389/fpls.2022.847435)
Supplement: Supplementary file 12 [file Table_6.XLSX]

## Sheet: Sheet1
1 2 3 4 5 6 7 8 9 10 11
5214 5924 4940 5127 7171 2989 3151 5336 6114 8173 5000
12 13 14 15 16 17
4276 6838 5332 5477 6167 6933
1	5214
2	5924
3	4940
4	5127
5	7171
6	2898
7	3151
8	5336
9	6114
10	8173
11	5000
12	4276
13	6838
14	5332
15	5477
16	6167
17	6933

## Sheet: Sheet3
1	5214	0.0553727	149.5	34.8763	0.174
2	5924	0.0629129	174.8	33.8902	0.177
3	4940	0.0524628	176.49	27.9903	0.179
4	5127	0.0544487	208.32	24.6112	0.141
5	7171	0.076156	178.17	40.2481	0.193
6	2898	0.0307767	148.15	19.5613	0.135
7	3151	0.0334636	149.54	21.0713	0.2
8	5336	0.0566683	167.17	31.9196	0.159
9	6114	0.0649307	189.67	32.2349	0.17
10	8173	0.0867972	171.41	47.681	0.218
11	5000	0.0531	189.83	26.3394	0.179
12	4276	0.0454111	163.78	26.1082	0.169
13	6838	0.0726195	173.49	39.4144	0.192
14	5332	0.0566258	173.35	30.7586	0.152
15	5477	0.0581657	175.67	31.1778	0.173
16	6167	0.0654935	206.75	29.8283	0.155
17	6933	0.0736284	195.04	35.5466	0.189

## Sheet: Sheet2
Table S6. Distribution of filtered SNPs on each chromosome
Chromosome	SNP number	SNP propotion	chromsome length(MB)	SNP density*	R2
1	5214	0.0553727	149.5	34.8763	0.174
2	5924	0.0629129	174.8	33.8902	0.177
3	4940	0.0524628	176.49	27.9903	0.179
4	5127	0.0544487	208.32	24.6112	0.141
5	7171	0.076156	178.17	40.2481	0.193
6	2898	0.0307767	148.15	19.5613	0.135
7	3151	0.0334636	149.54	21.0713	0.2
8	5336	0.0566683	167.17	31.9196	0.159
9	6114	0.0649307	189.67	32.2349	0.17
10	8173	0.0867972	171.41	47.681	0.218
11	5000	0.0531	189.83	26.3394	0.179
12	4276	0.0454111	163.78	26.1082	0.169
13	6838	0.0726195	173.49	39.4144	0.192
14	5332	0.0566258	173.35	30.7586	0.152
15	5477	0.0581657	175.67	31.1778	0.173
16	6167	0.0654935	206.75	29.8283	0.155
17	6933	0.0736284	195.04	35.5466	0.189
*Note: SNP density was presented as the average physical distance between two adjacent SNP loci.
