# Supplementary material for: Combined GWAS and Transcriptome Analyses Provide New Insights Into the Response Mechanisms of Sunflower Against Drought Stress
Source: Front Plant Sci. 2022 May 3;13:847435. doi: 10.3389/fpls.2022.847435 (PMC9111542; doi:10.3389/fpls.2022.847435)
Supplement: Supplementary file 13 [file Table_7.XLSX]

## Sheet: Sheet1
Table S7. Mean squared allele frequency correlations(r2) of 17 chromosomes.
Chromosom ID	Mean r2
1	0.173801
2	0.176955
3	0.17877
4	0.141288
5	0.192891
6	0.134529
7	0.200269
8	0.159034
9	0.170401
10	0.217879
11	0.179293
12	0.169048
13	0.192105
14	0.152368
15	0.172684
16	0.154871
17	0.189183

## Sheet: pca
15.7115
13.5484
11.7742
10.3621
10.1936
8.52564
8.00648
7.61049
7.00404
6.22331
5.81223
5.7402
5.28514
98.9598
