# Supplementary material for: Combined GWAS and Transcriptome Analyses Provide New Insights Into the Response Mechanisms of Sunflower Against Drought Stress
Source: Front Plant Sci. 2022 May 3;13:847435. doi: 10.3389/fpls.2022.847435 (PMC9111542; doi:10.3389/fpls.2022.847435)
Supplement: Supplementary file 14 [file Table_8.XLSX]

## Sheet: SNP
Table S8. SNPs associated with 8 tratis in sunflower
Traits									Index			Methond				SNP	alleles	Chromosome	Position	Pvalue
PH	LSA	RSR	RL	RV	RSA	RWC	SPAD		SSI	STI		MLM	FarmCPU	Blink
						√			√			√	√	√		S1_60866082	C/T	1	60866082	1.96e-13		1.65e-08
		√							√				√			S1_12599416	G/A	1	12599416	1.71e-07
							√			√				√		S2_9022450	T/C	2	9022450	1.42e-07
	√									√			√			S2_69197612	G/A	2	69197612	2.21e-07
			√						√					√		S2_20859080	C/T	2	20859080	1.27e-09
	√									√			√			S2_160737970	G/A	2	160737970	1.86e-07
					√					√				√		S2_139329011	C/T	2	139329011	1.97e-10
							√			√			√			S2_102852582	T/C	2	102852582	1.62e-08
						√			√				√			S2_101414126	A/G	2	101414126	5.7e-07
√										√			√			S3_2722684	T/G	3	2722684	7.06e-07
	√									√			√			S3_155462096	G/T	3	155462096	1.4e-09
		√								√				√		S3_104825478	C/T	3	104825478	1.24e-07
						√				√			√			S4_89788487	T/C	4	89788487	6.88e-09
	√									√		√				S4_75246018	T/G	4	75246018	4.08e-07
	√									√		√				S4_60483094	G/T	4	60483094	5.03e-07
		√								√			√	√		S4_176227034	G/A	4	176227034	3.77e-07	6.27172e-07	6.27e-07
		√							√				√			S4_169935722	T/C	4	169935722	4.77e-10
						√				√			√			S4_157205731	T/C	4	157205731	5.72e-07
							√			√			√			S5_80443900	C/T	5	80443900	1.17e-08
	√									√			√			S5_200328126	A/G	5	200328126	1.46e-07
	√									√			√			S5_199045672	C/T	5	199045672	8.99e-09
						√			√				√	√		S5_195713371	C/T	5	195713371	5.16e-09	9.28486e-08	9.28e-08
						√				√			√			S5_137400399	G/T	5	137400399	2.29e-08
	√									√		√				S5_12906699	G/A	5	12906699	1e-06
	√									√		√				S5_12906695	C/T	5	12906695	4.84e-08
	√									√		√	√	√		S5_12906661	A/G	5	12906661	7.02e-14	1.19544e-07	1.2e-07
	√									√		√				S5_12849901	C/T	5	12849901	5.8e-07
	√									√		√				S5_12758840	T/A	5	12758840	7.21e-07
	√									√		√				S5_12683159	T/C	5	12683159	1.35e-08
	√									√		√				S5_12618693	T/A	5	12618693	6.13e-07
						√				√			√			S6_602016	T/C	6	602016	2.31e-07
				√						√			√			S6_59224520	T/C	6	59224520	4.8e-07
							√			√				√		S6_44157309	G/A	6	44157309	3.52e-09
	√									√		√				S6_25184260	G/T	6	25184260	3.73e-07
	√									√			√			S7_82621887	T/G	7	82621887	9.58e-07
√										√				√		S7_82321916	A/C	7	82321916	5.65e-08
					√					√			√			S8_68352115	A/T	8	68352115	1.62e-07
						√			√				√			S8_129404195	G/T	8	129404195	8.98e-07
				√						√			√	√		S9_29943689	A/G	9	29943689	1.08e-13	1.20781e-08	1.21e-08
√									√					√		S9_172054475	T/C	9	172054475	1.62e-07
√										√		√				S9_170877638	A/C	9	170877638	1.76e-07
√									√				√	√		S9_104574050	T/A	9	104574050	9.08e-09	7.31103e-07	7.31e-07
√									√				√	√		S10_22188324	C/A	10	22188324	7.8e-09	1.51303e-07	1.51e-07
			√						√					√		S10_134267075	G/A	10	134267075	8.02e-09
√										√		√	√			S10_125972816	G/T	10	125972816	2.59e-08	8.13e-07	8.13e-07
	√						√		√	√		√				S10_123892851	T/A	10	123892851	2.43e-07	7.94e-07	7.94e-07
	√									√			√			S11_160090021	C/T	11	160090021	9.57e-10
							√			√				√		S11_157851940	G/A	11	157851940	3.57e-10
						√			√				√	√		S11_122896578	T/G	11	122896578	4.2e-08	5.43017e-08	5.43e-08
	√								√					√		S12_55591694	T/C	12	55591694	1.35e-08
						√				√			√			S12_36961686	G/A	12	36961686	1.64e-07
							√			√			√			S12_33888169	A/T	12	33888169	3.63e-10
	√									√			√			S12_147989993	T/C	12	147989993	9.31e-07
							√			√				√		S12_14238740	A/G	12	14238740	6.54e-08
					√					√				√		S12_119419966	C/T	12	119419966	3.73e-07
	√									√		√				S13_138780042	T/A	13	138780042	1.05e-06
√										√			√			S13_138780027	T/A	13	138780027	1.48e-08
		√							√					√		S14_97585240	T/C	14	97585240	6.19e-07
		√								√				√		S14_92023864	C/T	14	92023864	3.75e-07
√	√									√		√				S14_88510787	C/A	14	88510787	1.31e-09	1.76279e-09	1.76e-09
							√			√			√			S14_174060305	C/T	14	174060305	4.94e-08
						√				√				√		S14_12897917	A/C	14	12897917	1.49e-07
		√								√				√		S14_112168933	C/T	14	112168933	8.53e-06
√	√									√		√				S15_52600184	A/G	15	52600184	1.2e-08	5.73373e-08	5.73e-08
	√									√			√			S15_50965520	G/A	15	50965520	2.85e-07
	√									√		√				S15_28314129	T/G	15	28314129	7.56e-08
							√			√				√		S15_27112881	T/C	15	27112881	7.24e-08
						√			√				√	√		S15_138514592	A/G	15	138514592	6.56e-08	3.94548e-07	3.95e-07
√									√				√			S16_81126535	G/A	16	81126535	5.2e-07
				√						√				√		S16_74802984	G/T	16	74802984	7.08e-07
		√							√				√	√		S16_39635654	A/G	16	39635654	2.8e-12	6.38e-11	6.38e-11
							√		√				√	√		S16_29348571	T/C	16	29348571	1.88e-08	1.05146e-06	1.05e-06
							√			√			√			S16_154879950	G/A	16	154879950	8.04e-08
	√								√					√		S16_130594820	T/C	16	130594820	4.89e-08
		√							√					√		S17_91437754	T/C	17	91437754	3.57e-07
	√									√			√			S17_8886925	C/A	17	8886925	5.06e-08
		√								√				√		S17_24879884	C/T	17	24879884	1.15e-07
						√				√			√			S17_211198767	T/C	17	211198767	1.58e-11
		√							√			√	√	√		S17_170829882	C/T	17	170829882	3.48e-13	6.64e-08	6.64e-08
				√						√			√			S17_143243888	G/A	17	143243888	5.01e-16
