# Supplementary material for: Combined GWAS and Transcriptome Analyses Provide New Insights Into the Response Mechanisms of Sunflower Against Drought Stress
Source: Front Plant Sci. 2022 May 3;13:847435. doi: 10.3389/fpls.2022.847435 (PMC9111542; doi:10.3389/fpls.2022.847435)
Supplement: Supplementary file 16 [file Table_10.XLSX]

## Sheet: Sheet1
Table S10 . Summary of the sequence data from RNA sequencing.
Samples	Replication	Total reads	Clean bases	GC Content(%)	Q30(%)	Total reads	Mapping Ratio(%)	Uniq Mapped Reads	Uniq Mapping Ration(%)	Multiple Map Reads	Multiple Mapping Ratio(%)
0-days	1	43521013	13040250156	45.68	94.4	4.01612e+07	92.28	3.49952e+07	80.41	2.42847e+06	5.58
	2	34579971	10341203072	45.5	94.54	3.16026e+07	91.39	2.77815e+07	80.34	1.63217e+06	4.72
	3	64416230	19240825954	45.62	94.97	5.89022e+07	91.44	5.2029e+07	80.77	3.11775e+06	4.84
7-days	1	22458438	6727469924	44.86	94.15	2.02687e+07	90.25	1.78006e+07	79.26	1.34301e+06	5.98
	2	22728377	6805129560	45.19	94.28	2.08351e+07	91.67	1.82668e+07	80.37	1.17051e+06	5.15
	3	22192592	6649290422	45.02	94.03	2.03506e+07	91.7	1.79072e+07	80.69	1.16511e+06	5.25
14-days	1	22808374	6828061186	44.89	93.9	2.06598e+07	90.58	1.81281e+07	79.48	935143	4.1
	2	23319765	6974982690	44.86	94.01	2.0687e+07	88.71	1.80728e+07	77.5	974766	4.18
	3	23335969	6983048438	45.11	93.57	2.12847e+07	91.21	1.85778e+07	79.61	1.04545e+06	4.48
