# Supplementary material for: Combined GWAS and Transcriptome Analyses Provide New Insights Into the Response Mechanisms of Sunflower Against Drought Stress
Source: Front Plant Sci. 2022 May 3;13:847435. doi: 10.3389/fpls.2022.847435 (PMC9111542; doi:10.3389/fpls.2022.847435)
Supplement: Supplementary file 17 [file Table_11.XLSX]

## Sheet: Sheet1
Table S11. All DEGs in K58 under 7, 14 days of drought stress compare to control
GeneID
LOC110886507
LOC110884814
MSTRG.14703
LOC110928432
LOC110873889
MSTRG.32312
LOC110940069
MSTRG.34576
LOC110877093
LOC110867930
LOC110911281
MSTRG.26381
LOC110930642
MSTRG.11979
LOC110865313
LOC110880175
LOC110865405
MSTRG.5052
LOC110908751
MSTRG.4899
MSTRG.27558
LOC110886328
LOC110922279
LOC110886755
LOC110918971
LOC110937414
LOC110922410
LOC110886132
MSTRG.25258
MSTRG.15072
LOC110923139
MSTRG.45626
LOC110925583
MSTRG.9097
LOC110895736
LOC110929423
LOC118488043
MSTRG.23296
MSTRG.11867
MSTRG.35573
LOC110921104
LOC110930941
LOC110894179
LOC110921199
LOC110894175
MSTRG.39882
LOC110872425
LOC110879884
LOC110868528
LOC110894181
LOC110935756
LOC110908160
LOC110868068
LOC110872627
LOC110864964
LOC110929539
MSTRG.39636
MSTRG.40409
MSTRG.5702
LOC110899142
LOC110917537
LOC110895518
LOC110877685
MSTRG.22545
LOC110895465
LOC110917207
MSTRG.27327
MSTRG.40536
MSTRG.11550
MSTRG.35490
LOC110898754
MSTRG.14702
LOC110904071
LOC110924399
LOC110900138
LOC110908142
LOC110939324
LOC110872409
LOC110873485
MSTRG.28044
LOC110920952
LOC110868080
MSTRG.36863
LOC110869971
LOC110943969
LOC110889434
MSTRG.11220
MSTRG.6272
LOC110893831
LOC110871727
LOC110886977
LOC110890494
LOC110903696
LOC110890814
LOC110912152
LOC110885327
MSTRG.806
MSTRG.19020
MSTRG.29521
LOC110904069
LOC110925828
LOC110900151
MSTRG.27634
LOC110868692
LOC110891569
LOC110921798
LOC110930776
LOC110885898
MSTRG.8944
MSTRG.14414
LOC110907593
LOC110878490
MSTRG.27050
LOC110899517
LOC118488102
LOC118492241
LOC110900215
LOC110910275
LOC110918649
LOC110915283
LOC110899485
MSTRG.771
MSTRG.40917
LOC110937771
LOC110891365
LOC110929571
LOC110930583
MSTRG.30633
LOC110877945
LOC110904834
LOC110877732
LOC110890062
LOC110935961
MSTRG.30664
LOC110922226
MSTRG.41845
LOC110907517
LOC110877749
MSTRG.11031
LOC110926256
LOC110867702
LOC110940025
LOC110868007
LOC110935899
MSTRG.1051
LOC110864529
MSTRG.3634
MSTRG.33698
MSTRG.9995
LOC110909353
LOC110939956
LOC110895034
LOC110941405
LOC110941353
LOC110920620
LOC110889577
MSTRG.47062
LOC110915030
LOC110886692
LOC110908098
LOC110897948
LOC110864532
MSTRG.318
LOC110921158
LOC110904124
LOC110872280
LOC110915696
MSTRG.15411
MSTRG.1942
MSTRG.5952
MSTRG.32558
MSTRG.40463
MSTRG.10649
LOC110917530
LOC110891282
LOC110941490
LOC110937396
LOC110873340
LOC110886089
LOC110919224
LOC110939857
MSTRG.42892
LOC110889755
MSTRG.19019
LOC110906292
MSTRG.803
LOC110912493
MSTRG.37673
LOC110879075
LOC110930622
LOC110864573
LOC110930544
LOC110936407
LOC110922706
LOC110929398
MSTRG.32238
LOC110871927
LOC110898770
LOC110908559
MSTRG.26047
MSTRG.17031
MSTRG.28384
MSTRG.15436
LOC110885767
MSTRG.16682
LOC118479258
MSTRG.39350
LOC110895346
LOC110884283
MSTRG.15875
MSTRG.40624
LOC110886479
MSTRG.46805
MSTRG.19533
LOC110941005
LOC110902076
LOC110912864
LOC110878629
MSTRG.7787
LOC110928826
LOC110914220
LOC110886002
LOC110929146
MSTRG.3763
LOC110894579
LOC110941880
LOC110922604
MSTRG.36959
LOC110871822
LOC110897924
MSTRG.14371
MSTRG.18884
LOC110925602
MSTRG.14159
LOC110942247
LOC118479760
LOC110914991
LOC110889982
MSTRG.25402
LOC110912926
LOC110922345
MSTRG.28674
MSTRG.19284
LOC110927599
MSTRG.19943
MSTRG.9227
LOC110899441
MSTRG.31040
LOC110940450
LOC110920831
MSTRG.31632
LOC110864789
MSTRG.5205
LOC110895500
LOC110883299
LOC110883819
LOC110886035
LOC110886390
LOC110913196
LOC110921230
LOC110865598
MSTRG.40306
LOC110922875
LOC110886572
LOC110929955
LOC110922323
MSTRG.23847
MSTRG.20967
LOC110872132
MSTRG.47185
LOC110864768
LOC110894001
LOC110891385
MSTRG.37716
MSTRG.28258
LOC110940690
LOC110879445
LOC110875101
LOC110936556
MSTRG.18970
LOC110920636
LOC110865514
LOC110889801
MSTRG.17875
LOC110885776
MSTRG.47343
LOC110926088
MSTRG.33963
MSTRG.28864
MSTRG.11792
MSTRG.20191
LOC110912787
LOC110895591
LOC110932120
LOC110939728
LOC110880107
LOC110937491
LOC110935912
LOC110937006
LOC110865476
LOC110871847
LOC110912660
LOC110897463
LOC110879395
LOC110897906
MSTRG.25944
LOC110904972
LOC110896145
MSTRG.12135
MSTRG.26544
LOC110900241
MSTRG.12053
LOC110940955
LOC110921021
MSTRG.4681
MSTRG.28626
LOC110941399
MSTRG.31431
MSTRG.24293
LOC110898406
LOC110913017
MSTRG.33035
LOC110873585
MSTRG.37403
MSTRG.4351
MSTRG.15789
LOC110880210
LOC110930699
MSTRG.39022
LOC110886426
LOC110922581
MSTRG.4805
LOC110908253
MSTRG.1006
LOC110873639
LOC110872148
MSTRG.39756
LOC110925975
MSTRG.2451
LOC110922840
LOC110936410
LOC110872808
LOC118490525
MSTRG.9905
LOC110884823
LOC110928960
LOC110865964
MSTRG.8249
LOC110912746
LOC110894470
LOC110865395
MSTRG.3216
MSTRG.17298
MSTRG.44302
LOC110887241
MSTRG.488
LOC110921744
MSTRG.20222
LOC110941558
LOC110915936
MSTRG.40334
LOC110935450
MSTRG.19991
MSTRG.23758
LOC110878556
MSTRG.7003
MSTRG.20718
MSTRG.47358
LOC110917085
LOC110935309
LOC110913444
LOC110910990
LOC110912447
LOC110924020
MSTRG.21771
LOC110910282
LOC110884166
MSTRG.17142
MSTRG.35796
MSTRG.35877
LOC110913934
LOC110899465
MSTRG.46356
LOC110929041
LOC110917579
LOC110873255
LOC110898069
MSTRG.8434
MSTRG.40756
LOC110879891
LOC110865315
LOC110891088
LOC110868742
LOC110928977
MSTRG.26173
LOC110897576
LOC110936513
LOC110912433
MSTRG.13071
LOC110868761
MSTRG.14195
LOC110918536
LOC110904168
LOC110872249
LOC110899368
LOC110904260
LOC110908568
LOC110879643
LOC110895243
MSTRG.25553
LOC110878297
LOC110921259
MSTRG.19328
LOC110930770
MSTRG.23041
LOC110942290
LOC110893903
LOC110898372
LOC110936832
MSTRG.31640
LOC110930009
LOC110885306
LOC110877942
LOC110877119
LOC110941823
MSTRG.11815
LOC110928594
MSTRG.38344
LOC110916517
LOC110904056
MSTRG.41365
LOC110915353
MSTRG.39912
LOC110879611
LOC110890259
MSTRG.46198
MSTRG.14109
LOC110936329
MSTRG.18759
LOC110864355
LOC110898816
LOC110926356
LOC110880308
MSTRG.28827
LOC110930208
MSTRG.32950
LOC110873730
MSTRG.10520
LOC110877066
MSTRG.28538
MSTRG.38999
LOC110873031
MSTRG.16517
MSTRG.23330
MSTRG.11842
LOC110885227
LOC110908741
LOC110916185
LOC110885243
LOC110923788
MSTRG.42952
MSTRG.5640
MSTRG.36043
LOC110926196
LOC110939614
MSTRG.22971
LOC110879106
MSTRG.12631
LOC110905003
LOC110921551
LOC110909857
LOC110917362
LOC110940251
LOC110908949
MSTRG.31542
LOC110930869
LOC110942222
MSTRG.15914
LOC110879322
LOC110916057
MSTRG.32157
LOC110878529
MSTRG.11267
MSTRG.12305
LOC110884954
MSTRG.1398
LOC110868668
MSTRG.9470
MSTRG.2300
LOC110929642
MSTRG.33210
LOC110890429
LOC110915263
MSTRG.411
LOC110884614
MSTRG.18895
LOC110937520
LOC110929672
LOC110899364
LOC110885376
LOC110941858
LOC110929714
MSTRG.7005
LOC110869237
LOC110879956
LOC110897482
LOC110884480
LOC110928318
MSTRG.18760
LOC110886796
LOC110893740
LOC110867579
MSTRG.32715
LOC110886948
MSTRG.25034
MSTRG.3376
MSTRG.17301
LOC110927052
LOC110871853
LOC110921083
MSTRG.5748
LOC110868884
LOC110877013
LOC110879475
MSTRG.41906
MSTRG.3022
LOC110911151
LOC110942325
LOC110917531
LOC110895354
MSTRG.804
LOC110921420
LOC110911169
LOC110887242
LOC110938243
LOC110893809
MSTRG.18394
LOC110922544
LOC110896130
LOC110894251
LOC110927019
LOC110915090
MSTRG.46503
MSTRG.5621
LOC110889854
MSTRG.13234
LOC110917770
LOC110869089
LOC110898014
LOC110935116
LOC110890306
LOC110904908
LOC110917515
LOC110898091
LOC110941024
LOC110867805
LOC110898684
LOC110896932
LOC110909795
LOC110909287
LOC110939877
LOC110916690
MSTRG.24513
LOC110895227
LOC110871669
MSTRG.3943
MSTRG.19111
LOC110904212
LOC110883847
MSTRG.11859
MSTRG.20079
LOC110916867
LOC110897295
LOC110872278
MSTRG.28122
LOC110907992
LOC110913422
LOC110929010
LOC110864298
LOC110873869
MSTRG.44264
MSTRG.8008
LOC110920845
LOC110915052
LOC110894649
MSTRG.14852
LOC110920989
LOC110937245
LOC110926426
LOC118492471
LOC110891157
LOC110940772
LOC110926424
LOC110908608
LOC110941437
LOC110915260
LOC110908163
LOC110898790
LOC110912722
LOC110937467
LOC110941596
MSTRG.23258
LOC110873824
MSTRG.28888
LOC110890669
LOC110894892
LOC110897342
LOC110904624
LOC110894142
LOC110936643
MSTRG.18647
MSTRG.42081
LOC110906283
MSTRG.16388
LOC110912882
MSTRG.40896
MSTRG.3265
LOC110895455
LOC110940108
MSTRG.3219
MSTRG.47521
MSTRG.4477
MSTRG.37249
LOC110891273
MSTRG.12002
LOC110927248
MSTRG.13358
MSTRG.1642
MSTRG.2001
MSTRG.14756
LOC110879426
MSTRG.18672
LOC110939627
MSTRG.32077
LOC118488277
LOC110910068
LOC110873114
LOC110883993
LOC110883997
MSTRG.28269
LOC110884546
LOC110904216
MSTRG.11717
LOC110927032
LOC110911318
LOC110922926
LOC110877420
MSTRG.29481
LOC110895494
LOC110908893
LOC110893972
MSTRG.22641
LOC110942291
LOC110921344
LOC110929287
MSTRG.16922
LOC110867599
LOC110868579
LOC118487175
LOC110911170
LOC110925620
LOC110916128
LOC110868385
LOC110895042
MSTRG.11965
MSTRG.16942
MSTRG.39237
LOC110939662
MSTRG.32337
MSTRG.46127
LOC110876802
LOC110895457
LOC110911035
MSTRG.29152
LOC118491338
MSTRG.45782
MSTRG.44645
MSTRG.28617
LOC110895037
LOC110864909
LOC110896946
MSTRG.40216
MSTRG.44901
MSTRG.35575
LOC110883954
MSTRG.35639
LOC110920752
MSTRG.26170
LOC110911803
LOC110873285
MSTRG.21170
LOC110918427
MSTRG.34366
MSTRG.31445
LOC110911094
LOC110885907
LOC110871936
LOC110909897
MSTRG.23180
LOC110910970
LOC110935481
MSTRG.5660
LOC110878554
LOC110876680
MSTRG.25020
LOC110886033
LOC110868458
LOC110886961
LOC110915079
LOC110865851
MSTRG.39641
MSTRG.41907
LOC110878854
MSTRG.41056
MSTRG.32334
LOC110877806
LOC110879750
LOC110879251
LOC110886423
LOC110908905
LOC110923133
LOC110911136
MSTRG.4849
LOC110901856
LOC110937503
LOC110930343
LOC110867681
LOC110897336
LOC110880585
LOC110930980
MSTRG.17977
MSTRG.5167
LOC110915759
MSTRG.20430
LOC110898098
MSTRG.4476
LOC110886207
LOC110891392
MSTRG.24370
LOC110941552
MSTRG.44957
MSTRG.42582
LOC118490164
MSTRG.32780
MSTRG.40238
MSTRG.33512
LOC110895882
LOC110896131
LOC110884446
MSTRG.18971
LOC110911417
LOC110903823
MSTRG.36461
LOC110915781
MSTRG.35176
LOC118489005
MSTRG.13977
MSTRG.45685
LOC110897567
MSTRG.36587
LOC110897816
LOC110881261
LOC110865489
MSTRG.9538
LOC110927034
MSTRG.15919
LOC110928786
LOC110909710
MSTRG.14641
LOC110914980
MSTRG.19413
LOC110924096
MSTRG.32894
MSTRG.11553
MSTRG.23275
LOC110889117
MSTRG.47207
LOC110879340
LOC110912925
LOC110893803
LOC110890018
LOC110938050
LOC110929739
MSTRG.25421
LOC110864779
MSTRG.39339
LOC110924760
LOC110905055
LOC110889635
LOC110897706
LOC110930877
LOC110920618
MSTRG.45746
LOC110895499
LOC110936947
LOC110879032
LOC110890707
MSTRG.19469
MSTRG.14640
MSTRG.26747
MSTRG.22168
LOC118481090
MSTRG.3914
LOC110877800
MSTRG.45710
MSTRG.38376
LOC110868378
MSTRG.32111
MSTRG.20246
LOC110878977
MSTRG.716
LOC110904050
MSTRG.27337
LOC110872886
LOC110909295
LOC110894167
LOC110936187
LOC110911229
LOC110878088
LOC110938025
LOC110912940
MSTRG.36515
LOC110884723
MSTRG.2321
MSTRG.23463
LOC110865627
MSTRG.27798
MSTRG.17628
MSTRG.2320
MSTRG.37250
MSTRG.32793
MSTRG.19989
LOC110937936
LOC110904482
LOC110895967
LOC110896129
LOC110926543
MSTRG.17629
MSTRG.19986
LOC110904331
LOC110935545
LOC110912310
MSTRG.37096
LOC110937306
LOC110941021
MSTRG.46220
MSTRG.42182
LOC110915440
LOC110879529
LOC110922554
MSTRG.3610
MSTRG.37210
LOC110921889
MSTRG.36701
MSTRG.47329
MSTRG.5204
MSTRG.44517
LOC110913006
LOC110930991
LOC110872714
MSTRG.41475
LOC110895602
MSTRG.30190
LOC110937070
MSTRG.23027
MSTRG.17803
LOC110908565
MSTRG.40308
LOC110872083
MSTRG.46616
LOC110911251
LOC118490283
LOC118487993
LOC110918117
LOC110865402
MSTRG.6273
LOC110868184
LOC110925968
MSTRG.38107
LOC110894758
MSTRG.10853
LOC110905118
MSTRG.31115
LOC110941791
LOC110921238
MSTRG.13388
LOC110912426
MSTRG.29488
LOC110916053
LOC110880005
LOC110867355
LOC110906168
LOC110875210
MSTRG.4352
LOC110908686
LOC110868019
LOC110912515
LOC110941756
LOC110889481
LOC110885514
LOC110898007
MSTRG.46396
MSTRG.31729
LOC110910940
LOC110878291
MSTRG.18074
LOC110895799
LOC110926526
MSTRG.14254
LOC118485818
LOC110908151
MSTRG.39160
LOC110886657
LOC110886739
MSTRG.840
LOC110897621
MSTRG.14759
LOC110872930
LOC110926440
MSTRG.16235
MSTRG.10891
LOC110864560
MSTRG.38345
MSTRG.3578
LOC110877901
LOC110910658
LOC110894450
LOC110893936
MSTRG.45741
LOC110920882
MSTRG.18086
LOC110876132
MSTRG.28066
LOC110915498
LOC110877994
MSTRG.8589
LOC110904868
LOC110871842
MSTRG.17469
MSTRG.41055
LOC110910677
LOC118487538
LOC110880149
LOC118479783
LOC110910041
LOC110885954
LOC110936169
LOC110943879
LOC110927277
LOC110934591
MSTRG.4291
LOC110905073
LOC110874827
MSTRG.2569
LOC110873030
LOC110915522
LOC110929919
MSTRG.13199
LOC110885787
LOC110904460
LOC110884968
LOC110927026
LOC110908657
LOC110908491
LOC110881977
LOC110918570
LOC110897912
LOC110895688
MSTRG.26771
MSTRG.15947
MSTRG.43845
LOC110909220
LOC110891255
LOC110915757
LOC110935889
MSTRG.40749
LOC118480903
LOC110896137
LOC110915661
LOC110898766
MSTRG.17668
MSTRG.27392
MSTRG.19773
MSTRG.4883
MSTRG.2306
MSTRG.44917
LOC110922834
LOC118483723
LOC110880133
LOC110903908
LOC110940959
LOC110889787
LOC110873170
LOC110883319
LOC110884391
LOC110903857
MSTRG.21086
LOC110912637
MSTRG.19461
LOC110917725
LOC110910061
LOC110920859
LOC110930137
MSTRG.9623
LOC110878520
LOC110936026
MSTRG.15556
LOC110930314
LOC110908427
LOC110940605
MSTRG.41957
LOC110936343
LOC110886802
MSTRG.147
LOC110915856
LOC110899865
LOC110930591
LOC110937444
LOC110918795
LOC110911347
LOC110885237
LOC110912495
MSTRG.15918
MSTRG.42695
LOC110877278
MSTRG.32693
LOC110895020
LOC110904207
MSTRG.2340
LOC110872075
LOC110898327
MSTRG.19534
LOC110923346
MSTRG.14236
LOC110940424
MSTRG.11426
MSTRG.7410
MSTRG.35517
LOC110911795
MSTRG.22939
MSTRG.14407
LOC110930019
LOC110926484
LOC110942217
MSTRG.41254
LOC110929595
LOC110904849
MSTRG.4478
MSTRG.11980
LOC110921962
MSTRG.16821
LOC110865596
LOC110921911
LOC110898636
MSTRG.20321
LOC110937858
MSTRG.40946
MSTRG.21073
LOC110873759
MSTRG.19322
LOC110911395
MSTRG.35855
MSTRG.2487
MSTRG.23032
LOC110915108
LOC110918827
MSTRG.10169
LOC110886838
LOC118483706
LOC110890219
LOC110891286
LOC110921464
MSTRG.18751
LOC110871725
LOC110890144
LOC110894228
MSTRG.12001
LOC110936425
LOC110877619
LOC110927241
LOC110894002
LOC110895288
LOC110922218
LOC110865170
LOC110910103
MSTRG.6435
LOC110869293
LOC110911691
LOC110868547
MSTRG.39401
MSTRG.14770
LOC110913563
LOC110911743
MSTRG.7942
MSTRG.10062
LOC110915495
LOC110911034
LOC110927754
LOC110877805
LOC110937672
MSTRG.8736
MSTRG.3754
LOC110926363
LOC110878022
MSTRG.22970
LOC110896158
LOC110911620
LOC110935512
LOC110886234
LOC110905127
MSTRG.30815
LOC110931102
LOC110903720
LOC110890680
LOC110916502
LOC110868278
LOC110904214
LOC110941814
LOC110869067
LOC110940907
LOC110878866
LOC110937127
LOC110878115
LOC110939688
MSTRG.32335
MSTRG.5415
LOC110896126
LOC110916070
LOC110904479
MSTRG.28570
MSTRG.32566
LOC110912758
LOC110877518
MSTRG.5302
MSTRG.27323
MSTRG.35766
LOC110926184
MSTRG.38254
MSTRG.44753
LOC110909213
MSTRG.13586
LOC110921027
LOC110911866
LOC110925709
LOC110889587
MSTRG.20537
LOC110930454
MSTRG.24438
LOC110876164
LOC110886626
LOC110918267
MSTRG.4174
LOC110894841
MSTRG.16240
MSTRG.47371
LOC110890200
LOC110893821
LOC110909096
MSTRG.42337
LOC110904015
LOC110878013
LOC110864801
LOC110884081
LOC110936686
LOC110869077
LOC110927017
LOC110912793
LOC110920743
LOC110879369
LOC110890741
LOC110885273
MSTRG.31567
MSTRG.10743
MSTRG.4876
LOC110937666
LOC110939890
MSTRG.12970
MSTRG.7181
LOC110930879
MSTRG.40950
LOC110911843
LOC110894842
LOC110890421
LOC110882037
LOC110877797
LOC110904793
LOC110929405
LOC110897347
MSTRG.10911
LOC110894825
LOC110884960
LOC110886879
MSTRG.32321
MSTRG.12507
LOC110879934
LOC110912172
LOC110889625
LOC110930050
LOC118491144
LOC110877277
LOC110908588
LOC110941996
LOC110880144
LOC110879277
LOC118482180
LOC110869721
LOC110930867
MSTRG.31644
MSTRG.44135
LOC110939346
LOC110925639
MSTRG.46344
LOC110879146
LOC110885841
MSTRG.25813
MSTRG.3086
LOC110915883
LOC110889003
MSTRG.35555
MSTRG.21988
LOC110877986
LOC110908658
LOC110894617
MSTRG.38222
MSTRG.35567
LOC110865394
MSTRG.42948
LOC110926488
LOC110880214
MSTRG.32361
LOC110926323
MSTRG.6933
LOC110895830
MSTRG.28618
LOC110942083
MSTRG.7697
MSTRG.987
MSTRG.46731
MSTRG.32537
LOC110900217
LOC110869124
LOC110930523
LOC110872935
MSTRG.8709
MSTRG.27090
LOC110876143
LOC110915347
LOC110912293
LOC110903840
LOC110911707
LOC110884581
LOC110927033
MSTRG.22109
LOC110920901
MSTRG.46684
LOC118492427
MSTRG.2268
LOC110917821
MSTRG.15412
LOC110926374
LOC110944188
LOC110864254
LOC110868356
MSTRG.6565
MSTRG.13387
LOC110873032
LOC110912964
LOC110879896
LOC110865048
LOC110904239
LOC110920302
MSTRG.41834
MSTRG.12791
LOC110929921
LOC110893815
MSTRG.36370
LOC110864840
LOC110880240
LOC110908517
MSTRG.10424
MSTRG.14865
LOC110879922
LOC110897904
LOC110885469
LOC110899621
MSTRG.3713
MSTRG.45708
LOC110864776
LOC110941328
MSTRG.18780
MSTRG.20737
MSTRG.33892
LOC110890143
MSTRG.45051
LOC110911548
LOC110920971
LOC110926352
LOC110889554
MSTRG.16614
LOC110868649
LOC110910397
MSTRG.41807
LOC110897828
LOC110864912
LOC110895942
LOC110930947
LOC110900391
MSTRG.15322
LOC110923073
MSTRG.37603
LOC110890492
LOC110895548
MSTRG.15154
MSTRG.1600
MSTRG.38765
LOC110873476
LOC110890626
LOC110898608
MSTRG.1307
LOC110865198
MSTRG.39118
LOC110874677
LOC110869248
LOC110866015
LOC110920966
MSTRG.790
MSTRG.23935
MSTRG.18191
LOC110943414
MSTRG.19583
MSTRG.13247
LOC110878597
MSTRG.39510
MSTRG.27274
LOC110922398
MSTRG.41557
MSTRG.5738
LOC110908562
LOC110929958
LOC110890665
LOC110912329
LOC110871780
MSTRG.9624
LOC110886667
MSTRG.8375
MSTRG.43361
LOC110941802
MSTRG.42617
MSTRG.11547
LOC110928431
MSTRG.9031
LOC110908109
LOC110923591
LOC110864828
LOC110879518
LOC110906034
LOC110918681
LOC110868800
LOC110884474
LOC110872438
LOC110885051
LOC110940714
MSTRG.25260
LOC110910826
MSTRG.45306
MSTRG.16958
LOC110898431
LOC110908585
MSTRG.37940
LOC110922715
LOC110894616
MSTRG.34365
LOC110910717
LOC110865700
LOC110894233
LOC110911598
LOC110886785
LOC110904316
LOC110890100
MSTRG.15115
MSTRG.27096
MSTRG.26147
MSTRG.19247
MSTRG.9213
MSTRG.13306
MSTRG.33989
LOC110883931
MSTRG.17933
LOC110886173
LOC110878716
LOC110883948
LOC110867533
LOC110905145
MSTRG.7443
LOC110900014
LOC110894540
MSTRG.7566
LOC110927147
LOC118486787
LOC110919216
MSTRG.11093
LOC110885513
LOC110913047
LOC110935498
LOC110897147
LOC110868538
LOC110939647
LOC110905136
MSTRG.27885
LOC110927329
MSTRG.39883
LOC110911777
LOC110895164
MSTRG.6888
LOC110941511
MSTRG.44933
MSTRG.29394
MSTRG.15025
LOC110930996
LOC110935638
LOC110930115
MSTRG.24861
LOC110928990
MSTRG.35564
LOC110904059
MSTRG.39514
MSTRG.35572
LOC110915455
LOC110915006
LOC110936604
LOC110937226
LOC110918735
LOC110871588
LOC110914950
MSTRG.42572
MSTRG.27467
LOC110941074
LOC110915239
MSTRG.25554
MSTRG.9142
MSTRG.25489
MSTRG.21665
LOC110936125
MSTRG.2719
LOC110898434
LOC110898736
MSTRG.45198
LOC110865448
LOC110889645
LOC110891331
MSTRG.29034
MSTRG.25968
MSTRG.20620
MSTRG.3386
MSTRG.35614
MSTRG.43768
LOC110927247
MSTRG.35291
LOC110920617
MSTRG.45552
MSTRG.27428
MSTRG.41084
MSTRG.4136
MSTRG.12411
MSTRG.6069
LOC110869194
LOC110886720
MSTRG.23087
LOC110909015
MSTRG.11711
LOC110886210
MSTRG.39161
LOC110884808
LOC110865209
LOC110929849
LOC110869088
MSTRG.21246
LOC110918725
LOC110865391
LOC110937064
MSTRG.12747
LOC110912594
LOC110879382
LOC110872838
MSTRG.3381
LOC118486590
LOC110897408
LOC110918745
LOC110930677
LOC110922905
MSTRG.20484
LOC110938097
LOC110884411
LOC110871637
LOC110880017
LOC110940967
LOC110912875
LOC110904791
LOC110922673
LOC110885988
LOC110893963
LOC110921193
LOC110886506
LOC110929055
LOC110887014
LOC110905130
LOC110878011
LOC110873102
LOC110873693
LOC110944691
LOC110873738
MSTRG.35659
LOC110864582
LOC110879747
MSTRG.9539
MSTRG.3939
MSTRG.2771
MSTRG.15909
LOC110923497
LOC110920885
LOC110915957
LOC110931006
LOC110904465
MSTRG.37242
LOC110883377
LOC110935541
LOC110940298
MSTRG.25912
LOC110879009
MSTRG.2251
LOC110918538
MSTRG.16963
LOC110909093
LOC110920877
LOC110894530
LOC110896097
LOC110872590
MSTRG.32324
LOC110900246
LOC110866236
LOC110877713
LOC110936378
LOC110879195
LOC118485967
LOC110924527
LOC110878718
MSTRG.10645
MSTRG.38228
LOC110883939
LOC118480606
MSTRG.45688
MSTRG.33105
LOC110918791
LOC110879533
LOC110917966
LOC110915343
MSTRG.45740
MSTRG.23966
MSTRG.15990
LOC110911833
LOC110878209
LOC118484099
MSTRG.6378
LOC110915722
LOC110910817
MSTRG.38185
MSTRG.39952
LOC110882618
LOC110922849
LOC110868287
MSTRG.18586
LOC110873676
LOC110898249
MSTRG.45279
MSTRG.35492
LOC110868351
LOC110890308
LOC110884543
MSTRG.45178
MSTRG.33742
LOC110908190
MSTRG.12809
MSTRG.33360
LOC110942351
MSTRG.8615
MSTRG.6169
LOC110892995
LOC110916944
LOC110869216
LOC110878438
LOC110936626
LOC110887025
LOC110914999
LOC110942861
MSTRG.21806
LOC110868807
LOC110915637
MSTRG.21602
LOC110918310
LOC110918760
MSTRG.8733
MSTRG.30957
LOC110899660
LOC110911365
LOC110926090
MSTRG.31329
MSTRG.22686
LOC110929422
LOC110915774
MSTRG.4338
LOC110885678
MSTRG.493
MSTRG.14720
MSTRG.20423
MSTRG.40408
LOC110921581
LOC110867792
LOC110865233
MSTRG.39886
MSTRG.17899
LOC110890725
MSTRG.46852
LOC110873157
LOC110935510
LOC110922359
LOC110911764
MSTRG.31210
LOC110929601
LOC110894935
LOC110876480
LOC110937029
MSTRG.12873
LOC110897311
LOC110924049
MSTRG.14986
MSTRG.40445
LOC110867724
LOC110918218
LOC110898991
LOC110878930
LOC110908232
MSTRG.4689
LOC110886859
LOC110872430
MSTRG.19780
LOC110922396
MSTRG.38266
LOC110937783
MSTRG.20223
LOC110921448
LOC110884314
LOC110877476
LOC110877255
LOC110888266
LOC110929682
MSTRG.24183
LOC110940035
LOC110937511
MSTRG.44320
LOC110940151
LOC110921683
LOC110904421
MSTRG.35360
LOC110871699
LOC110930233
LOC110922873
LOC110865457
LOC110886436
LOC110908644
LOC110926673
LOC110878937
LOC110928311
LOC110929397
LOC110927210
LOC110917662
LOC110943874
LOC110892539
LOC110929231
LOC110883759
MSTRG.35998
MSTRG.24086
LOC110898710
LOC110889316
LOC110880056
MSTRG.13564
MSTRG.41128
LOC110878214
LOC110923487
LOC110908715
MSTRG.32475
MSTRG.3410
LOC110881735
LOC110894884
MSTRG.35417
MSTRG.18865
MSTRG.42413
MSTRG.9214
LOC110880195
LOC110903862
MSTRG.28727
LOC110912634
LOC110922120
LOC118490519
MSTRG.28764
MSTRG.1984
MSTRG.33454
LOC110887002
MSTRG.36330
MSTRG.45712
LOC110904002
LOC110922521
LOC110904007
MSTRG.24375
LOC110916780
LOC118489141
LOC110885392
LOC110931108
LOC110908497
LOC110890242
LOC110873671
MSTRG.45269
LOC110895210
LOC110894878
LOC110899444
MSTRG.10064
LOC110864590
LOC110894719
MSTRG.3119
LOC110891469
LOC110878138
LOC110886105
LOC110900142
LOC110942253
LOC110886408
MSTRG.403
LOC110941559
LOC110935609
MSTRG.8420
LOC110885037
LOC110864906
MSTRG.33591
LOC110899341
LOC110870644
LOC110923410
LOC110910913
MSTRG.3633
LOC110891391
LOC110879128
LOC110927644
MSTRG.44807
LOC110895427
LOC110868410
MSTRG.18420
LOC110900128
LOC110865207
LOC110912785
MSTRG.3324
LOC110915304
LOC110878197
LOC110891027
LOC110929493
LOC110940350
MSTRG.37814
MSTRG.7318
LOC110921325
MSTRG.7457
LOC110937730
LOC110900248
MSTRG.16075
LOC110928922
LOC110911708
LOC118488100
LOC110921331
LOC110922423
LOC110915868
MSTRG.739
LOC110930184
MSTRG.45762
LOC110909088
LOC110879686
LOC110895009
LOC110930545
LOC110879457
LOC110904878
MSTRG.4898
LOC110904631
LOC110871368
LOC110918713
LOC110866724
MSTRG.12151
MSTRG.22165
LOC110921620
LOC110868511
MSTRG.19409
LOC110866358
MSTRG.43648
LOC110909892
LOC110940670
LOC110872894
LOC110884792
LOC110886522
LOC110878911
MSTRG.15267
MSTRG.18578
MSTRG.24110
LOC110872908
MSTRG.12294
MSTRG.40233
MSTRG.42916
LOC110904396
MSTRG.35612
MSTRG.36963
LOC110895038
LOC110917818
LOC110879817
MSTRG.25929
LOC110928537
LOC110937438
MSTRG.5661
LOC110884483
MSTRG.19788
MSTRG.3645
LOC110900225
LOC110864381
LOC110898937
LOC110865866
LOC110877378
LOC110873459
LOC110919266
LOC110897493
LOC110924718
MSTRG.15588
LOC110900112
LOC110930424
MSTRG.1745
LOC110936344
LOC110926042
LOC110937553
MSTRG.41286
LOC110940372
LOC110868856
MSTRG.22804
LOC110885919
MSTRG.21452
LOC110897469
MSTRG.1722
LOC110889918
LOC110868051
MSTRG.7151
MSTRG.35623
LOC118479467
MSTRG.44958
LOC110935442
MSTRG.21293
LOC110864635
LOC110910320
LOC110904720
MSTRG.28915
LOC110864442
LOC110921508
MSTRG.4039
LOC110872272
MSTRG.9049
LOC110939605
LOC110885635
MSTRG.4761
LOC110915824
MSTRG.205
LOC110912617
LOC110895026
MSTRG.20238
MSTRG.5610
LOC110897865
LOC110920562
LOC110910886
LOC110914257
LOC110938233
LOC110868157
MSTRG.32945
LOC110912120
MSTRG.32515
MSTRG.16801
LOC110942252
MSTRG.2367
LOC110904870
LOC110923710
MSTRG.33668
LOC110935529
LOC110908543
LOC110918028
LOC110941938
LOC110880059
MSTRG.8722
MSTRG.34906
MSTRG.32017
LOC110891507
MSTRG.28300
LOC110884497
LOC118481775
MSTRG.23897
MSTRG.26248
LOC118482043
MSTRG.42893
LOC110872089
MSTRG.11650
MSTRG.20196
LOC110908221
LOC110877826
MSTRG.35151
LOC110905141
MSTRG.31083
MSTRG.33695
LOC110883211
LOC118490685
MSTRG.35880
LOC110891829
LOC110877843
MSTRG.19678
LOC110898039
LOC110920638
MSTRG.326
MSTRG.34415
LOC110864681
LOC110917256
MSTRG.16184
MSTRG.33036
MSTRG.39351
MSTRG.25754
MSTRG.31455
LOC110938544
MSTRG.605
LOC110879497
LOC110929276
LOC110939722
LOC110909960
MSTRG.22748
LOC110904946
LOC110903915
MSTRG.34433
MSTRG.17009
MSTRG.46647
MSTRG.39898
LOC110942227
LOC110941046
MSTRG.3264
MSTRG.14253
LOC110904463
LOC110884095
LOC110868459
MSTRG.27974
LOC110908370
LOC110941360
MSTRG.33913
MSTRG.28543
MSTRG.6861
LOC110930813
LOC110889125
MSTRG.9135
MSTRG.10083
LOC110868522
LOC110915057
LOC110916884
LOC118479927
MSTRG.34788
MSTRG.33684
LOC110889636
LOC110880309
LOC110942062
MSTRG.13479
LOC110868188
MSTRG.2397
MSTRG.23371
LOC110926111
LOC110917963
MSTRG.27759
LOC110908934
LOC110935978
LOC110912347
LOC110934566
LOC110878382
MSTRG.1918
MSTRG.16957
LOC110871697
MSTRG.38922
MSTRG.25848
LOC110885945
MSTRG.43847
LOC110868371
LOC118488063
LOC110877115
LOC110875651
LOC110935547
MSTRG.23147
MSTRG.32898
LOC110871904
LOC110884800
MSTRG.21045
LOC110930139
[truncated: 16,924 more rows]
