# Supplementary material for: Combined GWAS and Transcriptome Analyses Provide New Insights Into the Response Mechanisms of Sunflower Against Drought Stress
Source: Front Plant Sci. 2022 May 3;13:847435. doi: 10.3389/fpls.2022.847435 (PMC9111542; doi:10.3389/fpls.2022.847435)
Supplement: Supplementary file 18 [file Table_12.XLSX]

## Sheet: Sheet1 (2)
Table S12. RT-qPCR primer sequences
No.	gene	Forward primer	Reverse primer	Product length(bp)
1	LOC110936270	TTGAGGCTTCGAGAATGACGCTTC	ACCCTTTCTTACCCTCCCTTTCCC	104
2	MSTRG.39443	AGCAGACTGTGATTCATGGGTGTG	GATCATTGGGAGATGGGGCTTGTG	99
3	LOC110895759	TCCAGGCTTCCATTCCCATCGG	CAAACACACCACCACTTCGCAATAC	127
4	LOC110940134	TAAGGTATCAACTGTGCCGCCAAC	GCCTTCTCCCAACACGCTATCG	136
5	LOC110941138	TCTGGAGCCGATGAGTATCTCTACG	CACATGACTTGAGCAGCACACTTG	94
6	LOC110936735	TCAGGTGGCGTCAGAGGAACTC	TGCGTAAGGTTCTTCACTGGTTAGG	141
7	LOC110915106	TCCAAGTCCACCCAGAGTCGTAC	GGGAGGAGCATTGACCGTTCTTTC	94
8	18S RNA	GATCGGAGTAATGATTAACAG	TTATGGTTGAGACTAGGACG	175
